# Supplementary material for: Normed dataset for novel metaphors, novel similes, literal and anomalous sentences in Chinese
Source: Front Psychol. 2022 Sep 1;13:922722. doi: 10.3389/fpsyg.2022.922722 (PMC9477117; doi:10.3389/fpsyg.2022.922722)
Supplement: Supplementary file 1 [file Data_Sheet_1.xlsx]

## Sheet: Concretness
编号	1、性别	2、年龄	3、花朵	4、跳蚤	5、牙膏	6、屠夫	7、拐杖	8、外衣	9、闹钟	10、王冠	11、洪水	12、大牢	13、兴奋剂	14、向导	15、领土	16、甜品	17、暴君	18、快餐	19、海绵	20、盔甲	21、配偶	22、摇篮	23、羊毛	24、风筝	25、入场券	26、蜜糖	27、弹簧	28、文物	29、棋子	30、谜语	31、合唱	32、害虫	33、高山	34、围墙	35、肥料	36、逃兵	37、高利贷	38、磁铁	39、信使	40、垃圾场	41、温室	42、乌云	43、鸦片	44、传染病	45、火炉	46、拳击手	47、锁链	48、吸尘器	49、巢穴
Participant Number	1.Gender	2. Age	3. flower	4. flea	5. toothpaste	6.butcher	7. crutch	8. overcoat	9. alarm clock	10. crown	11. flood	12. jail	13.agonist	14.guide	15. territory	16.dessert	17. tyrant	18.fast food	19. sponge	20. helmet	21.spouse	22.cradle	23. wool	24.kite	25. admission ticket	26. honey	27. spring	28. cultural relic	29. chess piece	30.riddle	31.chorus	32. pest	33. mountain	34.enclosing wall	35.fertilizer	36.deserter	37. usury	38.magnet	39.messenger	40.dump	41.greenhouse	42.black cloud	43. opium	44.infectious disease	45.stove	46. boxer	47. chain	48. vacuum cleaner	49. lair
1. C	女	18	6	7	7	6	7	7	7	6	7	6	4	2	4	6	4	7	7	7	6	4	7	7	4	7	7	6	7	2	4	4	7	7	4	6	5	7	7	6	7	7	7	4	7	7	3	7	4
2. C	女	19	6	6	6	2	7	7	7	5	4	2	7	4	4	5	4	6	6	6	6	1	6	6	6	6	7	6	4	2	7	7	7	4	4	2	4	6	2	6	1	5	6	4	6	4	2	7	6
3. C	女	18	7	7	7	7	4	7	7	7	7	7	7	1	4	7	7	4	7	4	7	5	5	7	7	4	7	5	7	7	1	7	7	7	7	7	4	7	7	7	4	7	7	5	7	7	4	7	7
4. C	女	19	7	7	7	7	7	7	7	7	7	7	7	7	7	7	7	7	7	7	7	7	7	7	7	7	7	7	7	7	5	7	7	7	7	4	7	7	7	7	7	7	7	7	7	7	7	7	7
5. C	女	19	5	6	6	5	6	7	7	3	5	5	6	4	5	7	5	5	6	7	5	7	6	6	5	5	6	5	6	5	5	6	7	6	5	5	5	6	5	5	5	5	6	5	6	5	6	6	5
6. C	女	19	7	7	7	7	7	7	7	7	7	7	7	7	7	7	5	7	7	7	7	7	7	7	7	7	7	7	7	3	4	7	7	7	7	7	7	7	1	7	7	7	7	4	7	7	7	7	7
7. C	女	18	6	7	7	3	2	7	4	6	4	3	7	3	7	7	4	7	7	7	2	4	7	7	7	5	7	5	3	7	7	3	4	5	5	4	7	7	7	4	5	6	7	7	6	7	7	7	7
8. C	女	18	7	7	7	7	7	7	7	7	7	4	7	2	5	7	6	7	7	4	7	4	4	7	7	4	7	3	7	7	7	7	7	7	7	6	7	7	3	7	6	7	7	5	7	7	7	7	5
9. C	女	18	7	7	7	7	7	7	7	7	7	7	2	2	7	2	7	2	7	7	1	7	7	7	7	7	7	2	7	7	7	2	7	7	7	7	7	7	7	7	2	7	7	7	7	7	7	7	2
10. C	女	17	7	7	7	7	7	7	7	7	7	7	6	4	6	6	7	7	6	5	7	5	7	7	7	7	7	7	3	5	2	7	7	7	5	5	7	7	6	7	7	7	7	7	7	7	7	7	7
11. C	女	17	7	7	7	7	7	7	7	7	7	6	7	7	5	7	7	7	7	7	7	7	7	7	6	7	7	7	7	5	7	6	7	7	7	7	7	7	7	7	7	7	7	7	7	7	7	7	7
12. C	男	19	7	7	7	6	7	7	7	7	7	6	7	6	7	7	7	7	7	7	7	7	7	7	7	7	7	7	7	7	3	7	7	7	7	4	7	7	7	7	7	7	7	5	7	6	7	7	7
13. C	女	18	6	7	7	7	7	7	7	7	7	4	7	2	4	6	7	5	7	7	7	7	7	7	7	7	7	4	5	7	4	7	7	7	7	7	7	7	7	7	7	7	7	7	7	7	7	7	7
14. C	女	17	7	7	7	7	7	7	7	7	7	7	7	4	7	7	7	7	7	7	7	7	7	7	7	7	7	7	7	7	7	7	7	7	7	7	7	7	7	7	4	7	7	7	7	7	7	7	7
15. C	男	20	7	4	4	4	4	5	4	4	4	4	5	4	5	4	5	4	5	6	3	5	6	4	4	5	5	6	5	4	5	5	4	4	4	4	5	5	4	4	5	5	4	7	5	4	5	3	5
16. C	女	18	5	6	6	6	6	5	6	7	5	6	6	5	3	6	6	6	4	5	6	4	6	6	5	2	6	6	4	6	6	6	2	6	6	6	6	6	5	6	4	6	6	5	7	4	6	6	4
17. C	女	19	6	7	7	6	6	6	7	4	6	6	5	4	7	4	6	6	6	2	6	3	6	7	6	4	6	5	7	2	2	3	6	7	2	2	4	7	2	7	4	7	6	2	7	7	3	6	5
18. C	女	18	5	5	1	2	7	2	2	5	7	3	6	6	6	1	3	5	5	2	4	5	2	5	2	2	6	5	2	4	5	5	7	5	7	5	5	5	4	3	5	7	5	3	3	2	5	5	3
19. C	女	18	7	7	7	6	7	7	7	7	7	7	5	7	7	7	7	7	7	7	7	7	7	7	7	7	7	7	7	7	7	7	7	7	7	7	5	7	1	7	7	7	7	7	7	7	7	7	7
20. C	男	18	5	5	5	5	5	4	5	3	5	4	4	5	5	5	4	5	5	5	4	4	5	4	4	5	4	4	5	5	5	4	4	3	3	3	3	5	5	5	4	4	4	4	4	5	3	4	2
21. C	男	18	7	7	7	7	7	4	7	7	7	7	7	7	7	7	7	6	7	7	7	7	7	7	7	7	7	7	7	5	5	7	7	7	7	7	6	7	7	7	7	7	7	5	7	7	7	7	7
22. C	女	19	7	7	7	7	7	6	7	7	2	5	6	4	4	3	3	5	7	7	5	5	5	7	7	6	7	4	7	4	5	4	6	7	5	3	6	7	4	6	3	5	7	5	7	6	7	7	4
23. C	女	19	7	7	7	7	7	7	7	7	7	7	7	7	7	7	7	7	7	7	7	7	7	7	7	7	7	7	7	7	7	7	7	7	7	7	7	7	7	7	7	7	7	7	7	7	7	7	7
24. C	女	18	7	7	7	7	5	7	7	7	6	7	5	5	4	7	4	5	7	7	2	7	7	7	7	7	7	5	7	4	7	7	7	5	6	6	4	7	5	7	4	5	6	7	7	7	7	7	4
25. C	男	18	6	7	7	7	7	6	4	7	7	7	7	7	4	4	4	4	7	7	2	7	7	7	7	7	7	6	7	3	6	5	7	7	4	7	7	7	4	7	7	7	7	7	7	7	7	7	7
26. C	女	19	6	6	7	7	7	6	6	5	6	7	6	6	6	7	5	5	7	6	5	6	6	7	7	7	7	5	6	5	6	6	6	6	6	7	7	6	5	7	5	6	6	4	7	6	6	7	7
27. C	男	20	7	7	7	7	7	7	7	7	7	7	7	7	7	7	7	7	7	7	7	4	7	7	7	7	7	7	7	7	7	7	7	7	7	7	4	7	7	7	7	7	7	4	7	7	7	7	7
28. C	女	17	6	7	6	6	6	7	7	7	7	7	6	6	7	6	7	7	7	7	6	4	6	7	6	7	7	7	6	6	6	7	6	6	7	7	6	7	3	6	6	6	7	7	6	7	7	7	6
29. C	男	17	4	5	5	4	2	6	6	6	3	6	5	3	4	7	3	6	4	7	6	3	6	5	7	4	7	5	3	2	5	4	5	5	7	5	5	5	6	5	5	5	5	7	4	4	4	5	5
30. C	男	18	6	7	6	6	4	7	2	5	7	7	3	6	6	3	6	6	7	5	5	6	6	6	3	6	4	6	1	3	6	5	6	6	5	6	3	7	3	6	6	5	3	3	4	7	6	5	5
31. C	女	18	3	3	4	2	4	4	5	5	4	3	4	3	3	3	4	5	5	3	5	4	5	4	4	3	6	3	6	3	2	5	4	5	3	3	3	5	3	5	3	3	4	3	3	3	4	5	3
[truncated: 193 more columns]
