# Supplementary material for: Normed dataset for novel metaphors, novel similes, literal and anomalous sentences in Chinese
Source: Front Psychol. 2022 Sep 1;13:922722. doi: 10.3389/fpsyg.2022.922722 (PMC9477117; doi:10.3389/fpsyg.2022.922722)
Supplement: Supplementary file 5 [file Data_Sheet_5.xlsx]

## Sheet: Cloze probability_C
编号	1、性别	2、年龄	3、基因是	4、词语是	5、反光的玻璃是	6、拖延症是	7、决心是	8、浮尘是	9、有的花是	10、短跑运动员是	11、爱书者是	12、科学是	13、机遇是	14、自信是	15、有的女星是	16、网络文化是	17、目录是	18、失败是	19、脖子是	20、电视节目是	21、人生是	22、读者是	23、作家是	24、舌头是	25、春天是	26、血压是	27、和平是	28、知足是	29、历史是	30、记忆是	31、技术是	32、秋天是	33、书籍是	34、太阳是	35、静脉是	36、新的法律是	37、眼神是	38、真理是	39、大脑是	40、月亮是	41、有的国家是	42、早晨是	43、忧伤像	44、爱情像	45、欲望像	46、大自然像	47、技术像	48、旋律像	49、年龄像
Participant number	1. Gender	2. Age	3. Genes are	4. Words are	5. Reflective glass is	6. Procrastination is	7. Resolution is	8. Dust is	9. Some flowers are	10. Short-distance runners are	11. Book lovers are	12. Science is	13. Opportunity is	14.Self-confidence is	15.Some female males are	16.Network culture is	17. The catalogue is	18.Failure is	19. One's neck is	20.TV programmes are	21. Life is	22. Readers are	23.Writers are	24. One's tongue is	25. Spring is	26. Blood pressure is	27. Peace is	28. Contentment is	29. History is	30. Memory is	31. Skills are	32. Autumn is	33. Books are	34. The sun is	35. Veins are	36. The new law is	37.One's look is	38.Truth is	39.The brain is	40.The moon is	41.Some countries are	42. The morning is	43. Sorrow is like	44. Love is like	45. Desire is like	46. Nature is like	47. Technology is like	48. Melody is like	49. Age is like
1. CPC	男	22	联系	表达	玻璃	习惯	勇气	微尘	符号	运动员	标签	生产力	挑战	魅力	伪劣产品	气球	奉献者	人生	管子	娱乐	过山车	标准	疯子	灵活的组织	季节	生命	追求	智慧	车辙	老照片	方法	萧瑟的季节	载体	恒星	血管	生活	表达	统一	组织	耐心	恶棍	夜晚的开始	鸦片	水中花	种子	家长	工具	画笔	酒
2. CPC	女	21	密码	词	镜子	症状	动力	灰尘	语言	运动员	文化人	工具	机会	状态	童星	文化	根部	结果	形状	节目	咖啡	读书人	源泉	部位	季节	指标	理想	满足	记录	浮云	手段	季节	宝藏	星球	血管	劳动法	繁星	道理	机器	圆球	资本主义	开始	凉风	蜂蜜	魔爪	母亲	钥匙	舞步	标尺
3. CPC	女	21	DNA	语文	镜子	孩子	锤子	小颗粒	方块	苏炳添	眼镜	生产力	落叶	气质	拜金女	新潮	植物	成功之母	动脉	快乐大本营	电影	朋友	力量	雪糕	少女	红色	鸽子	谎言	长河	历史	生产力	落叶	阶梯	火球	青色	新法	刀	铁	领导者	星球	美国	露水	孤岛	糖果	毒品	母亲	机器	流水	老人
4. CPC	女	20	遗传	身体	光线	日常	灯	陈旧	方块	刘翔	文人	探索	宝藏	气场	歌星	大海	生命	无奈	颈椎	娱乐	旅行	观众	发明	味道	柳树	健康	白鸽	满足	长河	影集	饭碗	干燥	工具	光	血管	交通	鼓励	火炬	水龙头	家园	强国	懒觉	蓝色	鸟	奢求	乐园	饭碗	台阶	时间
5. CPC	女	21	科学	词语	玻璃	充电线	取胜	灰尘	方块字	冠军	读者	生产力	挑战	品质	演技派	多远	木头	成功	致命	综艺	旅程	标准	科技	工具	生机	标准	安宁	快乐	过去	江湖	生产力	季节	营养品	恒星	血管	民法典	表现	经过检验的	器官	行星	社会主义	开始	苦瓜	蜜糖	恶魔	海洋	金钱	泉涌	年轮
6. CPC	女	20	关键	工具	反光镜	缺点	力量	物质	工具	健将	书虫	力量	关键	关键	女神	新潮	基础	经历	器官	娱乐	答卷	大众	源泉	工具	燕子	根据	鸽子	信念	证据	电影	能力	童话	食物	行星	血管	民法典	刀剑	事实	机体	家园	发达国家	开始	眼泪	红酒	火焰	细胞	文化	月光	秘密
7. CPC	女	19	名词	排列组合	玻璃	坏习惯	定心剂	尘土	字	体育爱好者	小明	科学	机遇	品质	在逃公主	双刃剑	树根	老来谈资	身体部位	无聊节目	一场梦	小明	根本	身体部位	季节	动力	珍贵	常态	镜子	蘑菇	生产力	季节	知识	发光体	脉络	准则	剑芒	永恒	冲动	小行星	发展中国家	时间	蓝色	沙子	沼泽	画	未知的东西	雨滴	年轮
8. CPC	女	20	遗传	源泉	镜子	病	力量	污染	古文化	冠军	小红	力量	果实	气质	变性人	下水道	燃料	成功之母	颈	新闻联播	梦	书	生产力	器官	万物复苏	生命力	橄榄枝	乐趣	镜子	长河	手艺	季节	阶梯	生命之源	血管	未成年保护法	交流	唯一	器官	圆	美国	珍宝	雨滴	破烂	深井	小姑娘	冠军	雷声	白马
9. CPC	女	20	DNA	细胞	镜子	毒药	动力	pm2.5	方块	鸡肉	文学家	学科	流星	气质	美女	键盘侠	命	刺激	颈椎	开心	话剧	人	阿里巴巴	器官	快乐	炸物	战争	幸福	书	片段	饭碗	落叶	阶梯	发光物	老人	宪法	杀气	现实	拳头	行星	发达国家	时间	皱纹	龙卷风	饕餮大餐	画	科技	丝绸	传记
10. CPC	女	20	印章	浪潮	宝石	罪恶	头巾	茶	牡丹	刘翔	行进者	轮盘	流星	底气	宝藏	乱象	骨头	弱者	气质	窗口	泡沫	接收者	源头	味蕾	柳芽	动力	对抗	快乐	长河	存档	杀手锏	落叶	阶梯	柴	死水	婚姻法	秋水	雪花	核桃	家	美国	朝阳	夜晚	辣条	毒药	原石	扳手	山路	年轮
11. CPC	女	20	细胞	分子	镜子	毒品	信念	土	符号	运动员	天使	未来	偶然	优点	丑八怪	新文化	生命	成功之母	部分	综艺	潮水	人	未来	白色	美丽人生	压强	根本	优良品质	书	童年	技能	思念	良药	光	血管	离婚冷静期	箭	信仰	器官	圆形	小国	希望	薄雾	龙卷风	无底洞	母亲	生产力	交响曲	年轮
12. CPC	女	19	生物学	工具	后视镜	病	熊猫	灰尘	工具	人	书虫	真谛	熊猫	感情	人	潮流	器官	家常便饭	器官	娱乐	马拉松	人	科技	器官	季节	指数	中国	长乐	文字	珍珠	科技	季节	三体	物质	器官	条文	窗户	科学	器官	天体	中国	时刻	开心	调味剂	猛兽	奇珍异宝	人	小调	虚无
13. CPC	女	19	地基	字	后视镜	恶魔	锤子	细节	生活	专业人员	一些人	灯光	灵感	态度	普通人	大杂烩	生命	成功之母	长颈鹿	娱乐	长跑	受众	大脑	人体组织	绿意	健康称	湖水	幸福	过去	钟表	立身之本	落叶	老人	暖手炉	血管	纸张	传话筒	天平	指挥棒	实心球	中国	刚刚	苦瓜	长诗	棉花	母亲	技术	音乐	年龄
14. CPC	女	21	宿命	伴侣	镜子	绊脚石	钉子	介质	牢笼	闪电	信徒	模型	路口	气质	变性人	生活	胡须	伤疤	管道	综艺	旅途	受众	源泉	肉肉	欲望	指标	鸽子	快乐	故事	内存	气压	离别	阶梯	门卫	小路	新生儿	语言	谬误	处理器	篮球	美国	露水	坏天气	苹果	路灯	母亲	刀刃	流水	年轮
15. CPC	女	22	dna	词语	玻璃	病	决定	灰	美女	运动员	爱书人	技术	机会	开水	范冰冰	文化	苦涩	失败	脖子	节目	苦	人	创造力	舌头	穿条	高的	鸽子	常乐	历史	记忆	科技	秋天	书籍	圆的	脉搏	法律	眼神	真理	脑子	圆的	中国	完成	迷雾	泡沫	火苗	容器	骨骼	水滴	年轮
16. CPC	女	21	细胞	音符	热	噩耗	催化剂	颗粒	符号	风	老人	技术	幸运	微笑	美人	一盘散沙	根基	经验	部位	映像	长河	群众	支柱	器官	希望	测量	未来	快乐	马车	胶卷	工具	金色	字迹	火球	蓝管	规定	信念	光芒	灵魂	家园	帝国	朝阳	忧伤	蜜	欲望	世界	科技	旋律	年轮
17. CPC	男	22	密码	文化	棱镜	魔鬼	石头	细菌	精髓	刘翔	老师	金钱	巧合	巅峰	美女	马路	人心	经历	软骨	消遣	白纸	买家	动力	器官	鲜花	秤砣	追求	心态	镜子	财富	汽油	落叶	文明	热源	血管	规矩	兵器	梯子	核桃	棒球	大哥	太阳	丝线	风	格斗	水	电池	音符	折线
18. CPC	女	20	宝藏	根源	镜子	病	千斤顶	喧嚣	玫瑰	健将	护书者	武器	机会	灵魂	美女	快文化	指引者	成功之母	命脉	喜剧	旅行	批改人	莫言	器官	花朵	指标	精英	心态	学物	宝物	必需品	季节	阶梯	光明	血管	利器	利器	真理	器官	玉盘	发展中国家	空气	良药	美酒	悬崖	家人	电脑	音乐	旧书
19. CPC	女	19	积木	组合	镜子	懒惰	认真	尘埃	香气	苏炳添	才女	魔法	宝石	舞台	漂亮的	多彩画	指引	成功之母	支撑	长歌行	画卷	倾听者	画家	柔软	绿色	必须	宝石	常乐	长河	影片	机器人	凉爽	阶梯	温暖	血管	婚姻法	表情	珍宝	复杂系统	璀璨	大国	清醒	银杏果	坟墓	火炉	生命	百宝箱	诗歌	年轮
20. CPC	女	19	生物名词	基础	亮片	毒剑	利刃	土	牡丹花	人类	人民	智慧	聚宝盆	快乐	杨颖	双刃剑	引导员	成功之母	器官	星光大道	跑步	人类	莫言	感官	希望	生命迹象	橄榄枝	幸福	镜子	剪影	锦囊	季节	纸	源泉	生命	屏障	窗户	解药	器官	圆盘	美国	太阳	空气的尘埃	太阳	冰淇淋	画	魔术	节奏	日历
21. CPC	男	19	脱氧核糖核酸	字词	镜子	慢	毅力	尘埃	蒲公英	苏炳添	才子	牛顿	机会	信心	男人	梗	书页	经历	长颈鹿	王牌对王牌	生活	学生	余华	肌肉	季节	压力	状态	常乐	过去	碎片	技工	季节	莎士比亚	光球	血管	宪法	愤怒	公理	脑袋	卫星	英国	时间段	长河	坟墓	魔鬼	母亲	金手指	乐谱	时间
22. CPC	女	17	传承	表达	高楼	病	石头	尘埃	牡丹	苏炳添	文艺	探索	偶然	阳光	迪丽热巴	杂草	引导	母亲	天鹅颈	新闻联播	长河	人们	鲁迅	味蕾	精灵	高血压	中国	常乐	灰烬	曲线	技术	收获	阶梯	温暖	手腕	民法典	交流	永恒	机器	爱	中国	开始	痛苦	感情	金钱	绿色	技工	命运交响曲	五十
23. CPC	女	18	名词	成语	照相机	毛病	毅力	颗粒	油菜花	苏炳添	文人	学科	机会	力量	女孩	双刃剑	章节	垫脚石	器官	极限挑战	生活	女生	男人	器官	晴天	数值	理想	品质	故事	钱	技能	魂	课本	恒星	脉搏	宪法	药	知识	机器	星球	霸主	清晨	泡沫	糖果	猛虎	母亲	钳子	音乐	阅历
24. CPC	女	19	遗传	词语	玻璃	病	流沙	颗粒	假花	班主任	赞美	国界	机遇	基石	谐星	三级片	大纲	成功	管道	甜食	风景	人们	莫言	长舌妇	种子	生命	希望	快乐	书籍	鱼	手段	云	阶梯	东方	废物	宪法修正案	光	存在	思考 的地方	换牙	战争	八点	水	死结	烈火	自然	本领	音符	数字
25. CPC	女	18	遗传	升华	湖面	病	前进	尘埃	迎春花	猎豹	人	严谨	努力	武器	实力派	双刃剑	概括	动力	鸭脖	春晚	旅程	人民	贾平凹	器官	希望	压力	机会	快乐	借鉴	宫殿	进步	落叶	朋友	球	血管	宪法	利刃	科学	器官	团圆	中国	希望	云	奢侈品	沟壑	大熊猫	剑	海啸	刀
26. CPC	女	18	遗传	简化	镜子	习惯	利器	尘埃	桃花	猎豹	人	发展	进步	光芒	杨紫	双刃剑	纲领	成功之母	器官	少儿节目	戏剧	上帝	余华	器官	开始	水压	希望	常乐	教科书	宫殿	刀	落雨	知识	光芒	生命	宪法	杀气	永恒	器官	星球	社会主义	开始	海水	废物	海水	母亲	科技	歌曲	秘密
27. CPC	女	19	零碎	两个	正常	病	钢铁	有害物质	红色	他	朋友	工具	珍宝	光芒	笑话	深谭	书	悲伤	美丽	综艺	旅行	书	余华	器官	希望	正常	珍宝	快乐	见证者	水	剪刀	落叶	药	温暖	血管	民法典	情意	光明	脑浆	美丽	贼	阳光	刀	累赘	动力	母亲	双刃剑	歌曲	密码
28. CPC	女	18	螺旋	音符	镜子	病	信念	小生物	草	猎豹	聆听者	武器	开口	金子	美人	陷阱	条理	悲伤	纤细	电	长路	收音机	谱曲人	味觉	小雨	矿井	鸽子	快乐	留声机	投影仪	生活	收获	乐谱	火	管道	铁蹄	光	残忍	中枢	星球	霸主	水汽	阴天	婚姻	大火	母亲	机械	音符	皱纹
29. CPC	女	19	组织	随便	有机物	病	历史	尘土	月季花	刘翔	好书者	技术	财运	性格	美人	有害的东西	书目	成功之母	器官	动漫	旅途	青少年	鲁迅	器官	季节	高血压	橄榄枝	常乐	长河	飘渺虚无的东西	源泉	季节	阶梯	星球	组织	规范标准	动作	准则	器官	星球	野蛮人	上午	石头	死水	沟壑	深海	武器	月光	年轮
30. CPC	女	18	密码	艺术	宝石	病	信念	霾	不结果的花	苏炳添	识时务者	力量	流星	光芒	鬼怪	双刃剑	指引	成功之母	桥梁	cctv	无常	我	诗人	发声工具	希望	过山车	金	常乐	河	回忆	铁饭碗	静谧	阶梯	光热	管道	武器	剑	规则	处理器	诗	美丽的	美好	月	泡沫	目光	宇宙	技能	音乐	岁月
31. CPC	女	20	dna	字符	玻璃	病	困难	土	草	男生	爱书的人	崇高	机遇	自信	女性	文化	目录	经历	脖子	节目	人生	读者	作家	器官	春天	血液	希望	常乐	积累	记忆	技术	苹果	书	光明	血管	新法律	刀子	真理	大脑	香蕉	省份	早上	灰色	龙卷风	犯罪	母亲	力量	诗歌	年轮
32. CPC	女	19	命运	句子成分	监视	害虫	决心	颗粒	玫瑰	苏炳添	宝藏	成功	宝石	女王	逃税	垃圾	书	成功之母	器官	爱你一万年	诗	共鸣者	创造者	器官	生活	血压	生命	常乐	书	面包	生命	我爱的季节	栖息地	天体	器官	民法典	利刃	尺子	支配者	天体	中国	一天之始	忧伤	爱情	魔鬼	母亲	理科	旋律	数字
33. CPC	女	18	命定	字	钻石	癌症	鸡蛋	垃圾	玫瑰	苏	好人	学科	钥匙	光芒	范冰冰	微博	烤串	妈妈	范丞丞	快乐大本营	水	自己	莫言	器官	季节	血	向往	乐	镜子	可乐	好	季节	面包	行星	脉搏	民法	丝	海	水	月饼	中华人民共和国	太阳	流水	共鸣	希望	支配者	双刃剑	乐谱	花
34. CPC	女	18	命定	词	镜子	病	动力	尘埃	彩色	苏炳添	家人	真理	挑战	光芒	美女	先锋派	大纲	成功之母	部位	娱乐	生命	朋友	职业	器官	生机	因素	向往	长乐	长河	遗忘	科技	第三个季节	饭	我	管子	同性恋合法	爱意	知识	脑子	星球	神经病	光明	云	沙	水	光	钱	命运	炸弹
35. CPC	女	20	遗传	文字	镜子	病	勇气	尘埃	月季	苏炳添	我们	真理	机会	实力	实力派	双刃剑	纲领	垫脚石	鸭脖	春晚	戏剧	青少年	海伦	器官	万物	压强	共同理想	常乐	使命	宫殿	技能	落叶	阶梯	行星	血管	民法	刀	科学	身体部分	盘子	发达国家	上午	泪	火	猛兽	母亲	科技	波浪	年轮
36. CPC	女	19	DNA	平静	宝石	病	梦想	人	玫瑰	苏炳添	自律者	创造	自创	妄想	美女	文化	大纲	成功之母	桥梁	娱乐	浮尘	我	路遥	器官	希望	人体特征	动力	常乐	过去	迷宫	本领	季节	阶梯	希望	脉搏	规则	空洞	方向	总统	星体	发达国家	黄金	细雨	天平	魔鬼	家园	蝙蝠	符号	大树
37. CPC	女	18	连接	装饰	镜子	牛皮糖	泰山	虚无	满天星	苏炳添	收藏家	真理	盲盒	宝石	迪丽热巴	双刃剑	概括	坎	支撑体	巧克力	戏曲	同伴	太阳	器官	大树	心跳	原则	常态	长河	水晶球	本领	枫叶	车票	发热体	深水	天秤	利刃	箴言	中枢	镰刀	中国	春天	生活	甘蔗	无底洞	母亲	生计	优美	水分
38. CPC	男	19	物质	砖头	改变	充电	石头	人生	兰花	苏炳添	朋友	逻辑	吃	大地	男性	文化	开端	成功	脖子	书	人生	朋友	普希金	肌肉	生命	吃	世界	俄语	镜子	将近	问我	夏天	书	月亮	静脉	规则	窗户	谬误	大脑	太阳	中国	阳光	咖啡	奔跑	烟	嫩芽	丝线	音符	时间
39. CPC	女	19	人体组织	汉字	窗户	不治之症	火苗	灰尘	牵牛花	运动员	知己	知识	光芒	性格	美女	文化	总括	成功之母	器官	知识	长路	学生	学者	器官	仙女	压力	鸽子	心情	长河	曲线	曙光	季节	朋友	星体	人体组织	铁	目光	明灯	器官	星体	强者	开始	环境	亲情	镣铐	花园	人	音乐	树
40. CPC	男	19	遗传物质	子	镜子	时间	钢铁	尘土	假花	苏炳添	爱书的人	光	机会	自强	女歌手	网络	文字	成功	骨肉	综艺	旅途	人	莫言	肉	季节	血	核平	满足	史	回忆	刀	秋季	纸	火球	血管	民法典	眼睛	道理	头脑	球	中国	早上	蚕丝	梦	苏打水	神	本能	画卷	年轮
41. CPC	男	19	螺旋	纽带	大镜子	病	成为火影	梦	牡丹	我	伟人	科技	金子	光	港星	一锅粥	书籍	成功之母	鸭脖子	少儿频道	旅途	杂志	列夫托尔斯泰	器官	我们	高的	鸽子	乐趣	长河	碎片	技巧	落叶	银子	灯泡	血管	刑法	剑	人生	人的认知器官	光盘	中立国	太阳	丝线	别人	爱情	星星	老虎	歌曲	老头
42. CPC	女	19	宿命	语文	镜子	病	磐石	世俗	稀有品种	剑	知识分子	起源	开关	良药	赵丽颖	帮手	指路	机会	器官	娱乐	舞台	消费者	书写者	祸根	生命	生气	橄榄枝	满足	过去	过往	必备	落叶	良友	生命之源	血管	民法典	杀人	真相	中枢	圆盘	微粒	开始	愁	水	魔鬼	生态	硬指标	音符	楼梯
43. CPC	女	19	命运	拼图	碧玺	邋遢鬼	石头	灰烬	梨花	苏炳添	思考者	真知灼见	流星	光芒	演员	糟粕	面包	良药	木桩	脱口秀	蛋糕	朝圣者	托尔斯泰	肉	新芽	喷泉	幻想	幸福	汗青	万花筒	双刃剑	凋亡	蒲公英	光	血管	利刃	月光	宇宙	空白	卫星	垃圾	开始	大蒜	蜂蜜	深渊	母亲	雷电	美梦	毛毛虫
44. CPC	男	18	高端	难题	玻璃	毛病	勇气	虚空	玫瑰	健将	圣人	理性	珍品	优点	美女	糟粕	俄语	苦涩	甲状腺	虚假	落叶	看客	敌人	部位	暖风	病情	奖励	心态	文明	痛苦	农民	姑娘	智慧	炙热	曲张	知识	爱情	答案	器官	卫星	资本主义	微风	寒冰	可乐	大海	情人	自媒体	小风	年轮
45. CPC	男	19	命运	数字	镜子	毒药	忘记	人	菊花	兔子	人	神学	树枝	权利	烂桃子	糟粕	文字	骄傲	树干	娱乐	话剧	白痴	人	肉	季节	生命	欲望	无知	留声机	忘记	毒药	落叶	树木	灯泡	血管	武力	激光	谎言	肉	煎饼	垃圾	金子	大海	金钱	硫酸	肚子	毒药	音符	刻度
46. CPC	男	20	繁殖	交流	杀手	坏蛋	弓箭	生命	白百合	猎豹	智者	技术	巧合	武器	垃圾	火锅	引导	阶梯	通道	苹果	舞台	观众	刘慈欣	工具	甜食	自然	白鸽	满足	镜子	宇宙	大数据	霜降	泉水	恒星	电梯	琴弦	武器	马克思主义	文明	上帝	垃圾	白银	莲子	白玫瑰	深渊	神明	工具	鸟鸣	大树
47. CPC	男	18	DNA	钻石	石灰石	心理疾病	意志	毒气	玫瑰	兔子	大理石	屠呦呦	礼物	人生	婊子	整活	屠格涅夫	成功	鸭脖	家有儿女	枣糕	毛泽东	男性	食物	荷尔蒙	道路	鸽子	长乐	长河	宫殿	黑客	果实	阶梯	行星	垃圾站	死刑	蜥蜴	谎言	中枢	月饼	美国	人间	作家	毒苹果	海洋	母亲	武器	音乐	岁月
48. CPC	男	19	细胞	工具	玻璃	外在表现	关键	问题	魔法	运动员	母亲	动力	光明	能量	贵妇	传统文化	第一页	成功之母	部位	中央频道	迷茫	观众	小刚	红色	小姑娘	元素	稀有物	快乐	文物	可回收品	生产力	落叶	收藏品	恒星	要素	规定	窗户	书	宝藏	卫星	美国	希望	秋叶	灵药	深渊	馈赠	科学家	音符	杀猪刀
49. CPC	男	18	人类	文字	石头	病	坚定	人间	荆棘	猎豹	自己	共识	光芒	光芒	大姐	阶段性产物	概要	成功之母	人体器官	CCTV	娱乐	精神	余华	虫子	季节	管道	美好	长乐	文学	意识	大师	红色	生活	灯泡	血管	律法时代	意识形态	游戏	神经中枢	残缺	社会主义国家	睡觉	书籍	龙卷风	火焰	母亲	大师	音乐	水花
50. CPC	男	21	细胞	思想	镜子	疾病	挑剔	自己	玫瑰	苏炳添	鬼才	道理	梦想	勇气	神经病	文化	提纲	前提	器官	节目	梦	上帝	读书人	舌头	季节	生命	未来	希望	历史	历史	支撑	季节	朋友	温暖	小河流	标尺	刀子	方向	操控师	行星	坏蛋	希望	大海	风筝	沟壑	家	支撑	歌曲	水
[truncated: 73 more columns]
