# Supplementary material for: Normed dataset for novel metaphors, novel similes, literal and anomalous sentences in Chinese
Source: Front Psychol. 2022 Sep 1;13:922722. doi: 10.3389/fpsyg.2022.922722 (PMC9477117; doi:10.3389/fpsyg.2022.922722)
Supplement: Supplementary file 6 [file Data_Sheet_6.xlsx]

## Sheet: Familiairy_A
编号	1、性别	2、年龄	3、忧伤是花朵	4、爱情是跳蚤	5、欲望是牙膏	6、大自然是屠夫	7、技术是拐杖	8、旋律是外衣	9、年龄是闹钟	10、雪峰是王冠	11、长诗是洪水	12、他的眼睛是大牢	13、共鸣是兴奋剂	14、念头是向导	15、人民是领土	16、承诺是甜品	17、作家是暴君	18、社会是快餐	19、生活是海绵	20、皮肤是盔甲	21、并蒂莲是配偶	22、海水是摇篮	23、忧愁是羊毛	24、意识形态是风筝	25、痛苦是入场券	26、体香是蜜糖	27、她的目光是弹簧	28、友情是文物	29、文学是棋子	30、天空是谜语	31、工作是合唱	32、这种诗人是害虫	33、黑暗是高山	34、爬山虎是围墙	35、眼泪是肥料	36、生命是逃兵	37、懒惰是高利贷	38、时间是磁铁	39、标点符号是信使	40、我的书桌是垃圾场	41、语言是温室	42、灵感是乌云		43、女人像鸦片	44、危机像传染病	45、日子像火炉	46、心理学家像拳击手	47、数字像锁链	48、有些男星像吸尘器
Participant Number	1.Gender	2. Age	3. Sorrow is a flower	4. Love is a flea	5. Desire is toothpaste	6. Nature is a butcher	7. Technology is a crutch	8. Melody is an overcoat	9. Age is an alarm clock	10. Snowpeak is a crown	11. Long poems are flood	12. His look is a jail	13. Resonance is the agonist	14. A whim is a guide	15. The people are territory	16. A commitment is a dessert	17. A writer is a tyrant	18. Society is fast food	19. Life is a sponge	20. The skin is a helmet	21.Twin lotuses are spouses	22. Seawater is a cradle	23. Depression is wool	24. Ideology is a kite	25. Agony is an admission ticket	26. Body fragrance is honey	27. Her gaze is a spring	28. Friendship is a cultural relic	29. Literature is a chess piece	30. The sky is a riddle	31. The work is a chorus	32. Such poets are pests	33. Darkness is a high mountain	34.Creepers are enclosing walls	35. Tears are fertilizer	36. Life is a deserter	37. Laziness is usury	38. Time is a magnet	39. Punctuation marks are a messenger	40. My desk is a dump	41. Languages are a greenhouse	42. Inspiration is a black cloud	43. Women are like	43. Women are like opium	44. A crisis is like an infectious disease	45. Days are like a stove	46. Psychologists are like boxers	47.Figures are like chains	48. Some male stars are like vacuum cleaners
1. FA	女	20	1	5	1	1	1	1	1	2	1	1	1	6	4	1	1	5	1	7	6	1	1	7	1	1	1	1	5	1	1	1	1	1	3	1	1	1	1	1	1	1		3	2	7	1	1	1
2. FA	女	20	1	1	1	7	1	4	1	1	1	1	2	1	6	2	1	1	1	1	1	4	4	1	1	1	1	1	1	1	3	1	1	1	1	2	1	1	2	1	7	1		5	4	1	1	1	1
3. FA	女	21	3	2	2	1	2	6	4	4	2	2	3	2	2	4	2	5	2	5	2	4	2	4	5	3	2	2	1	6	2	1	1	2	4	2	7	2	4	2	2	2		5	5	2	1	2	1
4. FA	女	22	2	3	2	1	2	3	5	4	2	1	2	2	2	3	2	1	6	2	4	1	1	4	6	3	2	4	3	6	5	1	4	5	1	4	3	1	2	2	3	2		1	2	2	7	2	1
5. FA	女	22	3	2	3	2	1	5	2	5	3	1	2	2	2	2	2	2	4	6	3	6	4	2	1	1	2	2	5	6	2	1	2	7	4	2	4	4	3	2	2	2		6	4	5	2	3	1
6. FA	女	20	1	1	3	1	1	1	4	1	1	1	1	3	4	1	1	7	1	3	1	1	1	2	2	1	1	1	3	4	4	1	1	1	1	1	2	3	1	1	1	1		7	1	5	1	3	2
7. FA	男	22	7	1	1	1	4	3	1	4	1	1	1	1	1	1	1	1	1	6	1	3	1	1	4	1	1	3	3	1	1	2	1	1	2	3	1	1	1	3	1	1		5	4	5	2	1	1
8. FA	女	20	1	2	5	3	4	4	3	2	4	1	5	6	1	5	5	4	4	5	3	5	1	1	4	4	1	2	4	6	1	1	1	4	4	1	6	3	4	1	4	3		5	7	5	3	2	1
9. FA	女	20	3	2	2	3	6	3	3	1	2	2	3	6	2	2	1	3	3	5	7	2	2	4	4	2	3	2	4	1	7	2	2	1	2	2	4	4	2	3	3	3		4	6	7	2	5	1
10. FA	女	21	5	2	5	2	4	1	1	1	1	1	1	4	4	1	1	1	2	1	1	4	1	1	1	1	1	1	3	1	1	1	4	1	1	1	1	3	1	1	1	1		1	2	1	1	1	1
11. FA	女	20	1	6	6	3	2	2	5	2	6	4	6	6	2	2	2	3	2	2	1	6	2	6	6	6	2	2	2	2	2	2	1	1	6	1	6	6	2	2	1	2		6	2	2	6	1	1
12. FA	女	19	1	1	3	4	1	1	1	6	1	1	5	5	1	2	1	1	3	1	1	6	2	4	1	1	1	1	5	4	4	1	5	2	3	1	6	3	6	1	1	4		1	6	6	4	4	1
13. FA	女	20	1	1	7	1	6	1	7	1	1	1	2	1	1	1	1	1	1	7	1	1	1	7	4	1	1	1	1	1	3	1	1	1	1	1	5	1	4	1	1	1		7	3	4	1	1	1
14. FA	女	19	1	1	4	4	4	4	1	4	1	4	1	1	4	4	4	4	4	4	5	3	4	2	4	3	4	4	1	4	7	4	4	3	1	4	4	4	4	4	4	4		4	1	4	4	1	1
15. FA	女	20	1	1	4	2	2	1	1	1	1	1	1	2	1	4	1	4	1	5	1	1	1	1	4	1	1	1	1	1	2	4	1	1	4	1	4	2	3	1	1	1		1	1	1	5	1	1
16. FA	女	20	1	2	1	1	1	1	1	5	1	1	3	1	3	1	1	2	7	5	1	5	5	1	2	1	1	1	1	4	5	1	1	2	1	1	5	6	5	2	1	2		1	1	6	1	4	1
17. FA	女	19	4	5	5	2	2	2	5	4	2	6	2	3	2	3	2	1	7	4	6	5	5	1	5	2	1	2	5	1	5	2	2	5	2	1	5	2	2	7	1	2		6	1	7	1	2	1
18. FA	女	20	5	2	3	3	6	1	2	2	2	3	2	2	6	2	2	3	4	5	6	2	4	2	3	6	2	2	2	5	1	2	2	2	3	2	4	3	2	4	5	2		5	6	2	2	3	3
19. FA	女	20	2	2	2	2	6	2	2	2	6	2	6	2	2	2	2	6	2	6	6	6	6	2	2	6	6	2	2	2	2	2	2	6	2	2	6	2	2	6	2	2		2	6	2	6	6	2
20. FA	男	19	1	1	1	1	1	1	1	1	1	1	1	1	1	1	1	1	6	1	1	1	2	1	1	1	1	1	1	1	1	1	1	1	1	1	1	3	1	7	1	1		1	1	1	1	1	1
21. FA	女	19	2	2	2	2	4	2	2	5	2	1	3	6	2	2	2	6	5	6	5	4	2	2	2	4	2	2	3	2	2	2	5	3	1	2	3	3	3	5	2	2		4	3	4	2	5	3
22. FA	女	18	1	1	1	2	3	3	4	2	1	3	3	4	1	3	3	2	3	4	3	3	3	4	3	3	3	3	3	3	3	4	3	3	4	2	2	1	3	4	3	3		3	6	3	2	2	2
23. FA	女	20	5	3	2	3	3	3	5	2	1	2	5	5	2	3	2	5	5	5	1	3	1	2	2	5	6	5	3	3	2	2	2	1	2	3	3	5	1	5	2	2		1	5	5	3	2	2
24. FA	女	19	1	1	1	1	1	1	1	1	1	1	1	1	1	1	1	1	7	1	1	1	1	1	1	1	1	1	1	1	1	1	1	1	1	1	1	1	1	7	1	1		1	1	1	1	1	1
25. FA	女	18	3	1	1	1	1	1	1	1	1	1	1	3	3	1	1	3	1	5	1	1	1	6	1	1	1	1	1	1	1	1	1	4	2	1	1	2	2	3	1	1		1	3	1	1	1	1
[truncated: 75 more columns]
