# Supplementary material for: Normed dataset for novel metaphors, novel similes, literal and anomalous sentences in Chinese
Source: Front Psychol. 2022 Sep 1;13:922722. doi: 10.3389/fpsyg.2022.922722 (PMC9477117; doi:10.3389/fpsyg.2022.922722)
Supplement: Supplementary file 7 [file Data_Sheet_7.xlsx]

## Sheet: Familiarity_B
编号	1、性别	2、年龄	3、女人是鸦片	4、危机是传染病	5、日子是火炉	6、心理学家是拳击手	7、数字是锁链	8、有些男星是吸尘器	9、图书馆是巢穴	10、他的手指是猛禽	11、艺术家是羔羊	12、树影是长发	13、外科医生是木匠	14、数据科学家是矿工	15、文化冲突是河流	16、我的耳朵是赛场	17、人类是手电筒	18、梦想是岩浆	19、学历是雨伞	20、网络暴力是匕首	21、思想是金矿	22、她的心肠是铁轨	23、孩子是胶水	24、长河是丝绸	25、音乐是蒸汽	26、阳光是鞭子	27、志愿者是矿泉水	28、死亡是调料	29、同声传译员是天鹅	30、天皇是吉祥物	31、沙滩是软糖	32、道路是吸管	33、摔跤手是大猩猩	34、诡辩是剃刀	35、祖国是卫兵	36、婚外情是胡椒	37、想法是旋风	38、山路是游乐场	39、广告牌是疤痕	40、她的问候是降落伞	41、夕阳是醉鬼	42、男人是装饰品		43、基因像鞋带	44、词语像陀螺	45、反光的玻璃像相册	46、拖延症像窃贼	47、决心像刺刀	48、浮尘像浪子
Participant Number	1. Gender	2. Age	3. Women are opium	4. A crisis is an infectious disease	5. Days are a stove	6. Psychologists are boxers	7.Figures are chains	8. Some male stars are vacuum cleaners	9. Library is a lair	10. His fingers are raptors	11. An artist is a lamb	12. Tree shadows are long hair	13. Surgeons are butchers	14. Data scientists are miners	15. A cultural conflict is a river	16. My ears are arenas	17. Mankind are electric torches	18. Dreams are magam	19. Educational background is an umbrella	20. Cyber violence is a dagger	21. Thoughts are gold mines	22. Her heart is a rail	23. Children are glue	24. A long river is silk	25. Music is steam	26.The sunshine is a whip	27. Volunteers are mineral water	28. Death is a seasoning	29. Simultaneous interpreters are swans	30. The emperor of Japan is a mascot	31. Sandbeaches are soft sweets	32. Roads are straws	33. A wrestler is a gorilla	34. Sophistry is a razor	35. The motherland is a guard	36. Extramarital affairs are pepper	37.Ideas are whirlwind	38. Mountain roads are an amusement park	39. A billboard is a scar	40. Her greetings are a parachute	41. The sunset is a drunkard	42. Men are ornament	43. Genes are like	43. Genes are like shoelaces	44. Words are like whipping tops	45.Reflective glass is like an album	46.Procrastination is like a burglar	47.Resolution is like a bayonet	48. Dust is like a prodigal
1. FB	女	19	4	2	4	2	2	2	2	1	1	1	1	4	5	1	3	2	4	3	6	2	2	6	1	3	2	1	3	1	2	2	2	1	2	1	5	3	1	3	2	3		2	1	4	6	6	5
2. FB	女	20	4	1	1	1	1	1	1	1	1	1	1	1	1	1	1	1	1	1	1	1	1	1	1	1	1	1	1	1	1	1	1	1	1	1	1	1	1	1	1	1		1	1	1	1	1	1
3. FB	女	20	5	6	1	1	5	1	7	2	1	3	1	1	5	1	1	1	5	2	6	1	7	3	1	1	4	1	2	7	1	1	2	1	1	1	7	2	5	1	2	5		1	1	2	7	6	1
4. FB	女	19	1	2	1	1	1	1	1	1	1	1	1	1	1	1	1	1	1	1	3	1	1	1	1	1	1	1	1	1	1	1	2	1	1	1	2	1	1	1	4	5		2	1	1	4	1	1
5. FB	女	20	5	6	2	2	2	2	2	2	2	2	3	6	2	2	2	2	2	2	5	1	2	2	2	2	2	2	1	4	2	2	5	2	2	3	2	5	1	3	2	2		2	4	2	2	5	2
6. FB	女	22	2	4	3	1	4	1	1	1	1	1	1	1	5	1	1	1	4	4	1	1	5	3	1	1	1	1	1	1	1	1	1	4	3	1	4	1	1	1	5	1		1	3	1	5	4	1
7. FB	女	19	1	7	1	1	1	1	1	1	1	4	1	7	7	1	1	1	1	7	7	1	1	7	1	1	1	1	1	7	7	1	7	1	1	1	7	1	1	1	1	1		1	1	1	7	1	1
8. FB	女	21	4	4	3	3	3	4	4	4	4	3	3	3	3	3	3	3	2	3	4	3	3	2	4	3	3	4	4	3	4	3	2	4	2	3	3	4	4	2	4	3		3	3	4	3	3	4
9. FB	女	19	5	2	1	1	2	1	1	1	1	5	1	4	1	1	1	1	2	1	1	1	1	4	1	1	1	1	1	1	1	1	4	1	1	1	5	1	6	1	2	1		1	1	6	1	1	1
10. FB	男	20	1	1	1	7	1	1	1	1	1	1	1	1	1	1	1	1	1	1	1	1	1	1	1	1	1	1	1	1	1	1	1	1	1	1	1	1	1	1	1	1		1	1	7	1	1	1
11. FB	女	19	4	1	1	1	1	1	1	1	1	1	1	1	1	1	1	1	1	1	4	1	1	3	1	1	1	1	1	1	1	1	1	1	1	1	1	1	1	1	1	1		4	1	1	1	1	1
12. FB	女	20	4	1	1	1	1	1	1	1	1	1	1	1	1	1	1	1	1	1	1	1	1	4	1	1	4	1	1	1	1	1	1	1	1	1	4	1	1	1	1	1		1	1	1	1	1	1
13. FB	女	20	1	7	5	1	1	1	1	1	1	1	1	1	1	1	1	1	1	6	1	1	6	1	1	1	1	2	1	1	1	1	1	1	1	1	1	1	1	1	1	2		1	1	1	6	3	1
14. FB	女	19	4	1	2	1	3	6	2	1	1	2	1	1	7	1	5	1	1	7	7	3	4	5	1	1	1	1	3	1	3	2	2	2	3	4	2	1	5	1	4	7		1	1	5	7	1	4
15. FB	女	19	4	1	6	1	1	4	4	1	4	7	1	1	1	1	1	1	1	7	5	6	5	1	1	4	1	1	1	1	1	1	1	1	7	1	1	1	1	1	1	5		1	1	1	1	4	1
16. FB	女	19	1	7	4	4	5	4	1	4	2	4	1	1	2	2	4	4	5	7	4	2	7	5	4	4	1	1	1	1	1	4	2	2	2	1	4	1	1	2	2	2		2	4	4	2	2	1
17. FB	女	20	2	3	2	3	4	2	2	2	2	2	2	1	3	2	4	3	2	7	3	4	2	2	2	4	2	2	2	1	2	4	4	2	2	2	2	2	4	2	2	3		2	2	2	2	2	2
18. FB	女	18	1	1	2	2	1	1	4	1	4	1	5	3	2	1	4	4	4	6	5	4	2	1	2	1	3	1	1	3	1	1	2	1	2	1	1	1	2	1	1	5		2	4	1	4	3	4
19. FB	女	20	2	4	2	2	2	1	2	2	2	2	2	2	2	3	2	2	2	5	2	2	2	2	3	2	2	3	2	2	2	2	2	1	3	1	2	2	2	2	2	2		1	2	4	2	3	2
20. FB	女	18	7	7	1	1	1	1	1	1	1	7	7	1	7	1	1	1	1	7	7	1	1	7	1	1	1	1	1	1	1	4	7	1	7	1	1	7	7	1	1	7		1	1	7	7	1	1
21. FB	女	20	1	1	1	1	2	1	1	1	1	1	1	1	1	1	1	1	1	7	1	6	4	1	1	1	1	1	1	1	3	1	1	1	1	3	1	1	7	1	1	1		1	1	1	6	1	1
22. FB	女	18	3	2	6	2	4	3	4	3	2	3	2	2	3	2	2	3	3	5	5	2	2	2	2	3	3	3	2	2	3	3	2	3	6	3	6	3	2	3	3	4		3	2	2	4	2	3
23. FB	女	19	1	1	1	1	1	1	1	1	1	1	1	1	1	1	1	1	1	7	7	1	1	1	1	1	1	1	1	1	1	1	1	1	1	1	1	1	1	1	1	1		1	1	1	1	1	1
24. FB	女	18	1	2	5	1	6	2	5	1	1	4	1	2	6	2	1	1	2	7	3	2	2	2	4	2	3	1	2	1	1	2	1	1	5	1	2	2	2	2	5	1		3	2	1	7	1	1
25. FB	女	19	2	4	1	3	3	4	1	1	1	2	1	4	1	1	1	2	1	3	6	2	1	3	1	1	1	1	1	1	2	1	1	1	3	1	3	1	2	1	1	2		1	1	1	2	1	1
[truncated: 75 more columns]
