# Supplementary material for: Normed dataset for novel metaphors, novel similes, literal and anomalous sentences in Chinese
Source: Front Psychol. 2022 Sep 1;13:922722. doi: 10.3389/fpsyg.2022.922722 (PMC9477117; doi:10.3389/fpsyg.2022.922722)
Supplement: Supplementary file 10 [file Data_Sheet_10.xlsx]

## Sheet: Meaningfulness_B
编号	1、性别	2、年龄	3、黑暗是高山	4、爬山虎是围墙	5、眼泪是肥料	6、生命是逃兵	7、懒惰是高利贷	8、时间是磁铁	9、标点符号是信使	10、我的书桌是垃圾场	11、语言是温室	12、灵感是乌云	13、女人是鸦片	14、危机是传染病	15、日子是火炉	16、心理学家是拳击手	17、数字是锁链	18、有些男星是吸尘器	19、图书馆是巢穴	20、他的手指是猛禽	21、艺术家是羔羊	22、树影是长发	23、外科医生是木匠	24、数据科学家是矿工	25、文化冲突是河流	26、我的耳朵是赛场	27、人类是手电筒	28、梦想是岩浆	29、学历是雨伞	30、网络暴力是匕首	31、思想是金矿	32、她的心肠是铁轨	33、孩子像胶水	34、长河像丝绸	35、音乐像蒸汽	36、阳光像鞭子	37、志愿者像矿泉水	38、死亡像调料	39、同声传译员像天鹅	40、天皇像吉祥物	41、沙滩像软糖	42、道路像吸管	43、摔跤手像大猩猩	44、诡辩像剃刀	45、祖国像卫兵	46、婚外情像胡椒	47、想法像旋风	48、山路像游乐场	49、广告牌像疤痕
Participant Number	1.Gender	2. Age	3. Darkness is a high mountain	4.Creepers are enclosing walls	5. Tears are fertilizer	6. Life is a deserter	7. Laziness is usury	8. Time is a magnet	9. Punctuation marks are a messenger	10. My desk is a dump	11. Languages are a greenhouse	12. Inspiration is a black cloud	13. Women are opium	14. A crisis is an infectious disease	15. Days are a stove	16. Psychologists are boxers	17.Figures are chains	18. Some male stars are vacuum cleaners	19. Library is a lair	20. His fingers are raptors	21. An artist is a lamb	22. Tree shadows are long hair	23. Surgeons are carpenters	24. Data scientists are miners	25. A cultural conflict is a river	26. My ears are arenas	27. Mankind are electric torches	28. Dreams are magam	29. Educational background is an umbrella	30. Cyber violence is a dagger	31. Thoughts are gold mines	32. Her heart is a rail	33. Children are like glue	34. A long river is like silk	35. Music is like steam	36.The sunshine is like a whip	37. Volunteers are like mineral water	38. Death is like a seasoning	39. Simultaneous interpreters are like swans	40. The emperor of Japan is like a mascot	41. Sandbeaches are like soft sweets	42. Roads are like straws	43. A wrestler is like a gorilla	44. Sophistry is like a razor	45. The motherland is like a guard	46. Extramarital affairs are like pepper	47. Ideas are like whirlwind	48. Mountain roads are like an amusement park	49. Billboards are like scars
1. MB	女	23	1	7	7	1	7	1	1	1	7	1	1	1	7	7	7	7	7	1	7	1	7	1	7	1	1	1	1	1	4	4	4	1	1	7	1	1	4	1	7	1	7	7	1	7	7	7	7
2. MB	女	23	6	7	4	2	6	2	6	2	6	2	2	6	2	2	2	6	6	2	2	6	2	2	5	2	5	2	2	2	7	3	5	6	6	5	2	5	5	2	6	2	6	5	6	2	6	7	7
3. MB	女	25	7	7	7	7	7	7	7	7	7	4	7	7	7	7	7	7	7	7	7	7	2	1	7	4	7	7	1	4	7	7	4	7	4	1	7	7	2	7	7	7	7	7	1	7	7	7	7
4. MB	女	25	1	4	5	4	3	5	4	4	5	4	5	4	4	7	5	4	4	4	4	1	7	4	4	4	4	4	1	5	5	4	4	5	4	4	4	4	3	4	4	4	4	4	4	4	5	5	4
5. MB	女	23	4	7	5	5	7	6	7	7	4	3	7	6	1	5	3	5	4	4	1	2	4	5	4	1	2	2	1	4	7	4	6	7	7	1	4	4	3	3	2	5	6	1	1	5	7	4	2
6. MB	女	22	6	2	7	6	7	7	7	1	5	7	6	5	7	3	5	3	6	3	6	3	6	2	5	5	2	2	6	7	7	4	7	7	7	5	7	6	7	6	6	7	7	7	6	6	7	6	5
7. MB	女	24	1	1	2	1	7	6	1	7	6	6	7	6	7	1	7	1	6	1	3	5	1	1	1	1	1	4	2	1	1	1	1	5	6	7	3	6	2	7	5	1	7	2	1	1	7	7	2
8. MB	女	23	1	7	7	1	7	2	6	4	4	3	1	1	6	5	4	1	7	2	1	6	5	1	1	2	1	1	1	1	7	1	1	7	1	1	1	1	4	5	1	2	6	2	1	1	6	6	1
9. MB	女	22	6	5	7	3	4	6	2	4	6	4	7	7	7	2	5	5	3	2	6	6	5	2	2	4	7	1	6	5	6	3	7	7	5	3	7	4	4	1	6	4	7	7	2	4	5	5	5
10. MB	男	30	2	7	4	1	5	2	4	3	4	6	4	1	4	2	4	1	2	1	5	4	3	3	4	1	1	1	3	2	5	5	5	3	3	2	5	4	1	4	5	3	6	4	2	4	4	4	3
11. MB	女	23	5	4	2	2	6	4	5	4	4	6	2	5	5	5	5	3	5	5	2	5	3	2	4	2	3	1	5	3	6	2	5	6	3	3	4	3	2	3	5	2	6	5	3	5	6	5	2
12. MB	女	26	7	7	7	7	7	7	7	1	7	7	7	7	7	7	7	7	7	1	7	7	1	1	7	1	7	1	7	5	7	1	7	7	7	1	6	1	7	1	7	1	7	7	1	7	7	7	7
13. MB	女	23	4	3	7	1	4	4	3	1	3	4	7	4	2	7	4	1	5	2	5	7	7	1	3	1	1	1	5	3	7	1	7	5	4	2	1	4	5	5	4	1	7	2	1	5	5	2	2
14. MB	女	24	4	6	6	4	6	2	2	1	4	5	7	2	6	4	6	4	5	5	6	4	4	4	4	1	4	1	5	2	6	2	5	5	2	4	4	2	2	2	5	2	3	4	5	5	6	6	2
15. MB	女	18	5	3	2	3	4	3	3	7	5	5	6	4	4	4	5	2	5	3	2	2	4	6	5	4	3	4	3	7	7	5	5	5	4	5	2	5	4	7	3	2	7	4	3	5	4	6	5
16. MB	女	18	5	1	2	6	7	5	7	7	7	6	7	6	7	6	4	3	7	5	5	7	1	6	3	6	1	5	6	7	7	7	6	7	4	1	6	7	6	3	7	2	7	6	7	1	7	5	7
17. MB	女	18	1	7	4	1	7	3	3	7	7	1	4	4	3	4	5	7	7	1	1	2	1	7	7	1	7	1	7	7	7	1	7	7	1	1	7	1	7	7	1	1	7	1	7	7	7	7	4
18. MB	女	20	5	2	4	1	7	5	4	3	4	4	7	4	6	6	4	4	6	4	4	3	1	2	2	1	3	1	7	7	7	7	7	6	5	2	6	4	1	3	3	2	6	6	7	6	5	5	2
19. MB	女	19	1	1	1	1	7	4	1	4	1	1	4	4	1	1	7	1	7	1	1	7	1	1	4	1	1	4	7	7	7	1	1	7	7	1	1	1	1	1	7	4	7	4	4	1	7	1	1
20. MB	男	18	1	4	4	2	7	2	6	4	4	2	5	2	4	4	2	6	4	2	4	1	5	7	4	1	2	4	6	6	6	2	4	6	2	2	4	3	1	2	5	1	6	2	3	2	5	4	1
21. MB	女	20	1	4	4	1	4	4	4	4	4	4	1	4	4	4	4	4	4	1	1	4	1	4	4	4	4	4	4	4	4	4	4	7	1	1	4	1	1	1	4	4	4	4	4	1	4	4	4
22. MB	女	20	2	6	5	1	7	1	5	1	3	5	5	1	2	5	1	5	2	5	1	1	2	6	6	5	5	1	5	7	7	1	5	5	6	5	5	5	1	5	1	5	5	3	6	5	6	5	2
23. MB	男	19	3	1	3	3	6	2	4	5	4	2	4	4	5	2	1	4	2	2	4	5	1	2	2	4	1	5	5	7	7	1	1	4	4	4	3	4	1	4	2	1	1	2	1	1	5	2	2
24. MB	女	19	6	5	3	3	5	6	6	3	1	2	1	5	4	6	1	2	4	2	1	5	1	1	4	1	4	3	5	6	7	5	6	5	4	5	4	4	1	1	5	1	3	6	4	4	5	5	1
25. MB	女	21	5	3	1	2	7	2	6	1	6	1	4	7	1	5	4	1	5	4	2	5	4	7	1	3	5	1	5	7	7	3	1	1	5	3	7	1	6	1	5	1	3	5	1	5	7	2	2
26. MB	女	18	1	2	7	7	7	6	5	5	7	1	1	1	1	6	1	5	5	1	7	6	1	6	5	1	1	1	6	7	7	6	1	2	1	2	5	2	1	6	6	1	1	1	7	5	6	1	1
27. MB	女	18	5	1	5	4	7	7	7	1	6	1	1	1	6	7	7	6	5	1	4	6	4	7	4	5	7	2	7	7	7	1	6	7	1	1	7	4	1	1	5	1	6	6	1	4	6	7	1
28. MB	女	19	4	6	4	4	5	4	6	4	1	1	4	4	4	1	4	4	5	4	4	4	5	4	4	1	1	6	5	4	4	1	4	6	6	1	4	5	4	1	4	4	6	1	5	1	4	4	1
[truncated: 73 more columns]
