# Supplementary material for: Normed dataset for novel metaphors, novel similes, literal and anomalous sentences in Chinese
Source: Front Psychol. 2022 Sep 1;13:922722. doi: 10.3389/fpsyg.2022.922722 (PMC9477117; doi:10.3389/fpsyg.2022.922722)
Supplement: Supplementary file 11 [file Data_Sheet_11.xlsx]

## Sheet: Meaningfulness_C
编号	1、性别	2、年龄	3、孩子是胶水	4、长河是丝绸	5、音乐是蒸汽	6、阳光是鞭子	7、志愿者是矿泉水	8、死亡是调料	9、同声传译员是天鹅	10、天皇是吉祥物	11、沙滩是软糖	12、道路是吸管	13、摔跤手是大猩猩	14、诡辩是剃刀	15、祖国是卫兵	16、婚外情是胡椒	17、想法是旋风	18、山路是游乐场	19、广告牌是疤痕	20、她的问候是降落伞	21、夕阳是醉鬼	22、男人是装饰品	23、基因是鞋带	24、词语是陀螺	25、反光的玻璃是相册	26、拖延症是窃贼	27、决心是刺刀	28、浮尘是浪子	29、有的花是君子	30、短跑运动员是鱼雷	31、爱书者是赌徒	32、科学是冰川		33、机遇像钟声	34、自信像油门	35、有的女星像女皇	36、网络文化像零食	37、目录像纽扣	38、失败像蛋白质	39、脖子像方向盘	40、电视节目像麻醉剂	41、人生像香料	42、读者像猎手	43、作家像裁缝	44、舌头像密探	45、春天像解毒剂	46、血压像收藏家	47、和平像微风	48、知足像烈酒
Participant Number	1.Gender	2. Age	3. Children are glue	4. A long river is silk	5. Music is steam	6.The sunshine is a whip	7. Volunteers are mineral water	8. Death is a seasoning	9. Simultaneous interpreters are swans	10. The emperor of Japan is a mascot	11. Sandbeaches are soft sweets	12. Roads are straws	13. A wrestler is a gorilla	14. Sophistry is a razor	15. The motherland is a guard	16. Extramarital affairs are pepper	17. Ideas are whirlwind	18. Mountain roads are an amusement park	19. A billboard is a scar	20. Her greetings are a parachute	21. The sunset is a drunkard	22. Men are ornament	23. Genes are shoelaces	24. Words are whipping tops	25.Reflective glass is an album	26.Procrastination is a burglar	27.Resolution is a bayonet	28. Dust is a prodigal	29.Some flowers are gentlemen	30.Short-distance runners are torpedoes	31.Book lovers are gamblers	32.Science is a glacier		33.Opportunity is like a ring	34.Self-confidence is like an accelerator	35.Some female stars are like queens	36.Network culture is like snacks	37.The catalogue is like buttons	38.Failure is like protein	39.Necks are like steering reels	40.TV programmes are like an anesthetic	41.Life is like spice	42.Readers are like hunters	43.Writers are like tailors	44.Tongues are like spies	45.Spring is like an antidote	46.Blood pressure is like a collector	47.Peace is like a breeze	48.Contentment is like liquor
1. MC	女	23	6	5	3	1	4	3	2	2	4	2	5	2	5	1	6	2	1	1	5	2	4	2	3	6	4	5	3	3	2	6		2	6	6	5	5	1	5	4	5	6	5	6	6	2	6	2
2. MC	女	25	1	1	2	3	7	1	6	3	2	1	2	2	6	1	6	1	3	3	1	4	6	2	3	7	6	2	6	5	3	7		3	6	1	3	2	1	4	7	4	4	6	5	3	2	7	6
3. MC	女	23	6	6	4	5	4	1	4	1	2	4	2	6	6	4	6	1	1	4	3	7	5	4	5	6	3	1	5	2	4	4		5	6	6	1	5	1	6	5	6	5	6	1	5	1	2	3
4. MC	女	32	7	1	2	4	4	1	6	1	2	6	3	1	2	4	7	7	6	4	1	5	1	6	2	7	1	4	4	2	1	5		7	4	3	7	3	3	7	4	4	5	5	1	7	3	6	2
5. MC	女	24	6	3	5	2	1	7	1	6	2	1	5	5	1	2	6	4	5	2	6	2	5	5	2	6	5	2	3	2	6	6		4	6	7	7	3	2	7	7	6	6	2	6	6	1	7	1
6. MC	女	27	5	1	1	1	1	3	5	6	6	1	7	6	5	6	6	3	4	7	6	6	1	7	6	6	6	3	1	5	5	1		6	7	6	6	6	5	6	6	6	7	7	6	7	6	6	6
7. MC	女	24	1	4	2	1	1	4	4	6	4	1	5	3	2	1	3	4	1	1	2	6	4	1	4	6	1	4	4	5	1	6		1	4	7	5	1	1	2	6	6	6	3	1	5	1	5	2
8. MC	女	24	6	6	1	3	5	2	5	1	1	1	7	2	1	6	6	6	6	3	5	5	1	5	6	6	5	1	5	1	5	5		5	7	7	6	6	3	5	7	7	7	5	6	6	3	3	6
9. MC	女	38	6	7	1	7	7	1	7	1	7	1	5	1	1	7	7	7	6	1	1	7	1	1	7	7	7	6	7	7	7	7		6	7	7	7	7	1	7	7	6	5	6	7	7	1	6	1
10. MC	女	25	1	6	4	2	5	3	5	3	5	1	6	2	1	5	6	4	6	6	6	4	5	2	4	6	6	5	2	5	4	6		5	6	7	6	6	1	5	6	7	6	5	3	6	5	6	5
11. MC	男	28	4	1	2	1	1	2	5	5	1	1	3	4	4	6	7	2	6	1	1	6	4	2	6	5	6	3	2	5	6	1		5	5	7	6	5	2	5	6	7	6	6	3	2	1	6	1
12. MC	女	26	6	3	6	6	2	7	7	4	4	2	7	4	4	6	7	7	2	6	5	5	4	6	7	7	6	4	6	4	7	7		7	7	7	7	7	4	7	7	4	7	7	7	7	2	7	6
13. MC	女	19	2	5	6	5	6	1	4	1	4	2	6	2	7	1	6	2	2	6	6	7	7	1	2	7	7	5	5	5	2	4		5	7	6	6	7	1	1	2	7	2	6	7	5	7	4	4
14. MC	男	19	5	6	2	4	2	4	2	2	2	2	2	2	6	2	5	2	2	2	3	2	5	5	3	6	5	6	5	2	2	6		5	5	4	5	4	2	4	5	6	6	5	5	5	2	5	4
15. MC	女	20	7	7	1	1	1	1	1	7	7	1	7	7	7	7	1	7	1	1	1	1	1	7	7	7	7	7	7	1	7	1		7	7	7	7	1	1	7	1	7	7	1	7	7	1	7	1
16. MC	女	19	7	6	1	2	6	5	3	2	2	1	2	2	7	2	5	6	2	3	1	6	1	3	3	6	5	3	6	3	1	1		2	5	5	2	1	1	1	5	7	1	5	1	6	1	2	3
17. MC	女	19	1	1	1	1	1	1	7	7	1	1	1	7	1	6	1	1	1	7	4	7	1	1	4	6	7	4	7	6	1	7		1	7	7	1	7	1	1	4	7	4	7	4	7	6	7	7
18. MC	女	19	6	6	6	1	6	1	2	1	3	3	7	3	7	5	7	7	1	2	7	3	1	1	3	7	4	5	6	1	7	7		7	7	6	6	1	7	7	7	7	7	7	1	7	1	7	3
19. MC	女	19	5	5	1	5	1	1	1	1	1	3	1	1	1	5	5	6	4	1	4	5	1	1	1	5	5	1	7	6	7	7		7	7	7	5	7	1	1	5	7	6	1	1	2	3	5	6
[truncated: 74 more columns]
