# Supplementary material for: Normed dataset for novel metaphors, novel similes, literal and anomalous sentences in Chinese
Source: Front Psychol. 2022 Sep 1;13:922722. doi: 10.3389/fpsyg.2022.922722 (PMC9477117; doi:10.3389/fpsyg.2022.922722)
Supplement: Supplementary file 12 [file Data_Sheet_12.xlsx]

## Sheet: Meaningfulness_D
编号	1、性别	2、年龄	3、机遇是钟声	4、自信是油门	5、有的女星是女皇	6、网络文化是零食	7、目录是纽扣	8、失败是蛋白质	9、脖子是方向盘	10、电视节目是麻醉剂	11、人生是香料	12、读者是猎手	13、作家是裁缝	14、舌头是密探	15、春天是解毒剂	16、舌头是收藏家	17、和平是微风	18、知足是烈酒	19、历史是护身符	20、记忆是篱笆	21、技术是帮凶	22、秋天是渔夫	23、书籍是润滑油	24、太阳是发明家	25、静脉是长城	26、新的法律是过滤器	27、眼神是暴风雪	28、真理是爆炸物	29、大脑是手雷	30、月亮是蛋黄	31、有的国家是传教士	32、早晨是车头	33、忧伤像花朵	34、爱情像跳蚤	35、欲望像牙膏	36、大自然像屠夫	37、技术像拐杖	38、旋律像外衣	39、年龄像闹钟	40、雪峰像王冠	41、长诗像洪水	42、他的眼睛像大牢	43、共鸣像兴奋剂	44、念头像向导	45、人民像领土	46、承诺像甜品	47、作家像暴君	48、社会像快餐	49、生活像海绵
Participant Number	1.Gender	2. Age	3.Opportunity is a ring	4.Self-confidence is an accelerator	5.Some female stars are queens	6.Network culture is snacks	7.The catalogue is buttons	8.Failure is protein	9.Necks are steering reels	10.TV programmes are an anesthetic	11.Life is spice	12.Readers are hunters	13.Writers are tailors	14.Tongues are spies	15.Spring is an antidote	16.Blood pressure is a collector	17.Peace is a breeze	18.Contentment is liquor	19.History is an amulet	20.Memory is a hedge	21.Skills are accomplices	22.Autumn is a fisherman	23.Books are lubricating oil	24.The sun is an inventor	25.Veins are the Great Wall	26.The new law is a filter	27. One's look is a snowstorm	28.Truth is an explosive	29.The brain is an antitank grenade	30.The moon is an egg yolk	31.Some countries are missionaries	32.The morning is the headstock	33.Sorrow is like a flower	34. Love is like a flea	35.Desire is like a toothpaste	36.Nature is like a butcher	37.Technology is like a crutch	38.Melody is like an overcoat	39.Age is like an alarm clock	40.Snowpeak is like a crown	41.Long poems are like flood	42.His look is like a jail	43.Resonance is like the agonist	44.A whim is like a guide	45.The people are like territory	46.A commitment is like a dessert	47.A writer is like a tyrant	48.Society is like fast food	49.Life is like a sponge
1. MD	男	23	2	6	3	6	6	3	3	5	3	4	5	6	6	3	6	4	4	4	2	4	6	6	3	4	4	7	1	3	4	6	4	5	3	4	5	4	5	5	3	3	5	6	4	6	5	5	6
2. MD	女	23	6	7	5	5	1	1	1	3	3	6	4	1	5	3	7	2	6	5	6	4	6	6	5	6	2	4	2	7	5	3	6	6	6	6	7	5	3	7	7	1	5	5	3	7	6	3	7
3. MD	男	24	4	5	5	6	6	5	1	6	6	4	5	5	5	6	5	5	5	6	6	3	6	2	6	6	1	5	1	5	6	5	5	6	6	5	6	5	5	5	5	3	5	6	7	6	5	6	6
4. MD	女	25	4	7	6	6	6	7	6	7	3	6	6	4	6	5	5	6	4	6	7	4	5	6	6	6	6	7	4	5	1	4	6	6	6	6	6	5	6	7	4	3	6	7	3	6	7	5	6
5. MD	女	23	4	7	2	7	6	1	7	7	2	7	3	7	7	7	6	4	4	5	7	6	5	7	6	6	5	2	2	6	7	7	1	6	6	7	6	7	6	6	7	6	6	7	6	7	3	7	4
6. MD	女	24	4	5	6	5	5	2	5	5	4	4	4	2	5	2	5	4	2	2	5	3	5	1	4	4	4	5	4	5	5	5	3	5	4	5	5	4	5	5	6	5	5	6	4	4	4	5	4
7. MD	女	24	6	6	6	6	4	4	6	6	1	6	6	5	6	5	6	7	6	6	7	5	7	5	7	7	1	5	1	6	1	6	5	5	7	4	6	6	6	6	4	5	5	6	7	6	4	2	7
8. MD	女	23	5	5	4	4	4	1	1	4	1	4	4	4	1	1	4	4	1	1	1	5	5	4	4	4	1	1	1	5	4	5	1	4	5	4	4	1	4	1	4	1	4	5	1	5	1	1	5
9. MD	女	24	6	7	7	7	4	1	4	7	5	5	5	6	6	5	6	1	5	3	6	5	4	5	1	4	7	7	5	5	7	5	3	5	7	7	1	3	6	7	5	3	7	7	5	5	7	1	7
10. MD	女	24	4	2	5	7	5	5	1	5	2	6	6	5	5	6	6	6	5	6	4	1	6	5	5	2	5	6	6	1	1	3	5	5	6	5	3	6	6	6	6	5	6	3	6	6	5	5	6
11. MD	女	24	2	6	7	5	1	1	2	5	5	5	2	3	2	5	6	3	3	3	5	1	5	4	5	3	6	2	1	4	5	2	3	3	2	5	5	5	4	6	5	5	6	5	3	6	6	5	6
12. MD	女	23	6	6	7	6	4	6	6	6	7	1	1	6	6	7	6	6	1	6	6	1	6	4	1	6	6	4	6	2	6	6	6	6	1	6	6	1	6	1	1	1	4	1	1	6	4	4	4
13. MD	女	24	7	7	7	4	4	3	4	7	4	6	7	5	7	4	6	7	6	7	5	4	7	5	7	5	2	6	4	5	1	6	5	7	4	7	6	2	7	5	3	6	5	7	7	7	4	5	7
14. MD	男	24	6	7	7	7	7	3	7	7	7	7	7	7	7	2	7	6	5	7	4	6	6	6	7	7	5	5	5	7	1	7	7	7	7	7	3	7	6	7	7	4	4	7	4	7	6	7	6
15. MD	女	26	4	6	6	6	5	2	5	6	6	5	5	5	7	6	6	4	4	4	6	3	7	6	4	6	4	6	2	5	5	1	6	6	6	6	7	5	6	5	6	2	5	6	6	6	6	5	3
16. MD	女	25	5	6	6	6	2	2	6	6	4	5	6	3	5	4	6	5	5	5	6	3	6	4	2	5	3	5	2	2	5	5	4	5	6	5	5	4	6	7	6	3	5	6	5	6	5	4	6
17. MD	女	24	6	5	2	6	1	1	6	7	2	1	6	7	6	1	1	1	6	1	1	6	2	1	1	7	1	1	1	1	1	1	1	7	1	6	7	6	7	7	2	1	7	7	2	7	1	6	7
18. MD	女	22	6	7	7	4	4	1	5	6	5	5	6	6	7	3	6	2	2	6	4	2	4	4	5	5	5	7	2	5	2	4	6	5	7	5	4	7	5	7	2	4	6	6	3	7	5	5	7
19. MD	女	33	4	7	5	6	5	3	4	6	6	4	6	5	6	1	6	4	4	5	5	4	6	5	4	5	6	4	4	6	4	6	4	4	6	6	5	2	7	6	6	3	6	6	5	7	2	7	7
20. MD	女	23	6	7	5	7	2	1	3	7	4	6	6	5	4	3	4	1	1	2	6	4	7	1	4	1	4	5	1	6	1	3	7	6	5	7	6	5	5	7	1	1	6	7	3	7	5	1	6
21. MD	女	25	6	7	5	7	7	1	7	6	6	4	6	1	7	7	6	6	7	7	6	1	6	5	5	7	6	7	1	5	1	1	7	7	5	6	7	6	7	6	5	1	7	7	6	6	4	7	6
22. MD	女	25	5	7	2	7	1	1	6	7	6	7	6	1	6	5	5	4	7	7	6	1	5	1	6	7	2	1	1	1	1	6	4	7	6	4	6	5	7	4	6	5	5	7	5	7	6	2	7
23. MD	女	23	4	7	5	5	4	1	4	5	5	5	5	5	5	5	5	1	4	6	5	3	5	4	1	6	5	2	4	2	2	1	4	5	6	5	5	3	7	6	5	3	5	5	3	5	5	5	5
24. MD	女	27	1	5	6	1	1	2	1	4	5	5	1	1	5	1	3	3	5	2	7	1	5	1	5	5	5	4	1	5	1	2	5	5	5	5	5	5	5	5	5	2	2	5	5	6	6	5	6
25. MD	男	18	4	4	7	6	1	1	1	7	1	7	6	7	5	6	7	3	4	1	5	1	7	1	7	7	1	7	1	7	1	6	1	3	7	5	1	4	1	7	4	1	7	7	1	6	1	7	2
26. MD	女	18	1	5	5	3	1	1	4	3	6	4	1	1	4	1	7	4	6	3	4	5	6	5	6	6	1	1	1	1	7	1	1	5	4	3	5	5	4	1	1	1	5	6	1	5	1	4	5
27. MD	女	19	1	4	5	5	6	4	5	7	2	4	4	5	4	7	7	2	1	5	3	4	2	4	3	7	5	7	1	5	5	7	1	1	1	4	1	1	4	7	4	4	4	1	7	4	3	5	5
28. MD	女	19	1	4	7	5	1	1	5	3	2	5	6	5	5	5	5	5	4	4	4	1	4	3	1	5	5	6	5	4	5	4	5	5	6	5	4	4	2	4	6	5	4	5	1	4	6	6	7
29. MD	女	18	4	7	7	7	1	6	4	7	4	6	5	7	7	7	7	7	6	7	6	7	6	6	7	7	7	7	2	7	7	7	7	7	7	7	7	4	7	7	6	7	7	7	7	7	7	5	7
30. MD	女	18	6	5	4	4	6	1	7	4	6	5	6	6	4	6	6	2	5	5	5	4	6	7	5	6	5	5	5	6	1	6	5	5	6	5	5	6	6	5	4	1	4	6	5	4	3	5	6
31. MD	女	19	6	6	6	6	6	6	6	6	6	6	6	6	6	6	6	5	6	6	5	6	6	4	6	6	6	6	4	6	6	6	4	6	6	6	6	5	6	6	4	6	5	4	6	6	6	6	6
32. MD	女	19	7	6	1	1	7	1	1	1	7	1	6	1	6	1	7	1	1	7	7	2	4	3	4	5	1	4	1	1	1	7	1	1	1	1	1	1	1	5	1	1	4	5	1	4	1	1	7
33. MD	女	18	5	7	5	4	5	6	1	6	6	6	5	4	6	5	5	3	1	3	4	3	7	3	2	7	5	5	1	6	4	4	3	4	4	2	6	5	2	6	2	1	7	7	6	5	4	6	6
34. MD	女	19	4	5	4	4	4	1	4	5	5	4	2	6	1	4	4	4	2	3	4	1	6	2	3	4	4	4	2	2	5	3	4	5	2	4	4	5	2	4	2	3	2	6	6	4	2	3	3
[truncated: 73 more columns]
